# Supplementary material for: The Spectrum of Disease-Associated Alleles in Countries with a Predominantly Slavic Population
Source: Int J Mol Sci. 2024 Aug 28;25(17):9335. doi: 10.3390/ijms25179335 (PMC11394759; doi:10.3390/ijms25179335)
Supplement: Supplementary file 1 [file ijms-25-09335-s001.zip]

Archive with 1 entries (1 files):
- ijms-3137350-supplementary.pdf
